# Supplementary material for: A Novel NIR Fluorescent Probe for Highly Selective Detection of Nitroreductase and Hypoxic-Tumor-Cell Imaging
Source: Molecules. 2021 Jul 22;26(15):4425. doi: 10.3390/molecules26154425 (PMC8347683; doi:10.3390/molecules26154425)
Supplement: Supplementary file 1 [file molecules-26-04425-s001.zip]

Archive with 1 entries (1 files):
- molecules-1267080-supplementary.pdf
